# Supplementary material for: The genomic analysis brings a new piece to the molecular jigsaw of idiopathic erythrocytosis
Source: Exp Hematol Oncol. 2022 Aug 28;11:47. doi: 10.1186/s40164-022-00301-1 (PMC9420251; doi:10.1186/s40164-022-00301-1)
Supplement: Supplementary file 2 — Additional file 2: Table S1. Biological and clinical characteristics of cases analyzed in the present study. [file 40164_2022_301_MOESM2_ESM.xls]

## Sheet: Foglio1
Supplementary Table 1. Biological and clinical characteristics of cases analyzed in the present study. Hb: hemoglobin; HCT: hematocrit; WBC: white blood cells; PLT: platelets; EPO: erithropoietin; ASA: acetylsalicylic acid; HU: hydroxyurea.
Case	Sex/age	Hb (g/dL)	HCT	BOM	Panmyelosis	WBC (mm3)	PLT (mm3)	EPO (2.6-18.5 mIU/mL)	Thrombosis	Treatment
#1	M/55	19	58	Y	YES	8340	161000	Normal	No	ASA + Phlebotomy
#2	M/53	17.3	51.8	Y	YES	6050	145000	Normal	No	ASA + Phlebotomy
#3	M/47	20.7	61.3	Y	YES	6730	217000	Low	No	ASA + Phlebotomy
#4	M/52	17.7	54	Y	YES	9030	202000	Normal	No	ASA + Phlebotomy
#5	M/20	17.8	51	Y	YES	5270	204000	Low	No	ASA + Phlebotomy
#6	M/21	17	50.9	Y	YES	6420	166000	Normal	No	ASA + Phlebotomy
#7	M/59	16.8	48.4	Y	YES	10300	191000	Normal	No	ASA + Phlebotomy
#8	M/48	18.8	60.3	Y	YES	9100	155000	Normal	No	ASA + Phlebotomy
#9	M/59	16.2	48.6	Y	YES	10800	274000	Normal	No	ASA + Phlebotomy
#10	M/72	17	53.6	Y	YES	10000	182000	Normal	No	ASA + Phlebotomy
#11	M/21	17.7	56.8	Y	YES	7440	167000	Normal	No	ASA + Phlebotomy
#12	M/41	18.6	55.6	Y	YES	6910	334000	Normal	No	ASA + Phlebotomy
#13	M/38	19.5	56.7	Y	YES	8800	222000	Normal	No	ASA + Phlebotomy
#14	M/56	20.4	59.5	Y	YES	8760	254000	Normal	Yes	ASA + Phlebotomy
#15	M/47	19	59	Y	YES	9500	215000	Normal	No	ASA + Phlebotomy
#16	M/34	16.2	47.6	Y	YES	7140	214000	Low	No	ASA +
				Y						Phlebotomy
#17	M/52	18.1	55.1	Y	YES	10000	246000	Normal	No	ASA +
				Y						Phlebotomy
#18	M/53	17.1	49.9	Y	YES	9520	188000	Normal	No	ASA +
				Y						Phlebotomy
#19	M/41	17.2	51	Y	YES	6090	147000	Normal	No	ASA +
				Y						Phlebotomy
#20	M/58	17	53.8	Y	YES	19800	255000	Normal	No	ASA
#21	M/48	16.5	51.4	Y	YES	6240	143000	Normal	No	ASA
#22	M/58	17.3	50.9	Y	YES	8560	219000	Low	No	Phlebotomy
#23	M/54	17	54.9	Y	YES	12000	336000	Normal	No	ASA +
				Y						Phlebotomy
#24	M/63	16.3	51.5	Y	YES	7110	102000	Normal	No	ASA +
				Y						Phlebotomy
#25	M/49	16.5	49.6	Y	YES	7590	268000	Normal	No	ASA +
				Y						Phlebotomy
#26	F/56	16.1	49	Y	YES	8770	207000	Normal	No	ASA
#27	M/30	16.9	50.9	Y	YES	6540	215000	Normal	No	ASA
#28	M/68	17.5	52.9	Y	YES	7540	219000	Normal	No	ASA +
				Y						Phlebotomy
#29	M/66	17.7	51.7	Y	YES	6950	268000	Normal	No	ASA
#30	M/19	17.4	50.9	Y	YES	8680	162000	Normal	No	Phlebotomy
#31	M/63	16.3	51.3	Y	YES	9820	402000	Normal	No	ASA
#32	M/58	17.1	50.3	Y	YES	6070	183000	Normal	No	ASA
#33	M/72	16.9	54.2	Y	YES	6610	116000	Normal	No	ASA +
				Y						Phlebotomy
#34	M/60	17.2	54.6	Y	YES	7830	202000	Normal	No	ASA +
				Y						Phlebotomy
#35	M/52	19	57.2	Y	YES	7710	204000	Normal	No	ASA +
				Y						Phlebotomy
#36	M/39	17.8	52.8	Y	YES	7660	322000	Normal	No	ASA +
				Y						Phlebotomy
#37	M/19	17.1	50.3	Y	YES	7760	216000	Normal	No	ASA
#38	M/24	17.9	50.4	Y	YES	6600	269000	Normal	No	ASA +
				Y						Phlebotomy
#39	M/70	15.7	48.1	Y	YES	4650	111000	Normal	No	ASA +
				Y						Phlebotomy
#40	M/70	15.8	47.5	Y	YES	7750	196000	Low	No	HU
#41	M/57	15.6	48.3	Y	YES	7390	262000	Normal	No	ASA +
				Y						Phlebotomy
#42	M/56	18.8	56.4	Y	YES	9210	293000	Low	No	ASA +
				Y						Phlebotomy
#43	M/59	14	42.5	Y	YES	20800	635000	Normal	No	HU
#44	M/72	17.6	49.3	Y	YES	7410	137000	Low	No	ASA + Phlebotomy
#45	M/56	18	52.8	Y	YES	4740	167000	Low	No	HU
#46	M/54	16.6	48.9	Y	YES	5090	178000	Low	No	ASA
#47	M/65	15.9	48.4	Y	YES	7250	268000	Low	No	HU
#48	M/50	18.1	53.5	N	NA	8690	169000	Normal	No	ASA + Phlebotomy
#49	M/46	16.9	47.9	N	NA	8400	207000	Normal	No	ASA + Phlebotomy
#50	M/84	12.1	34.7	N	NA	6450	226000	Normal	No	NO
#51	M/56	15.7	49.5	N	NA	7210	263000	Normal	No	ASA
#52	M/38	17.7	51.1	N	NA	8930	259000	Normal	No	ASA + Phlebotomy
#53	M/60	16	49.2	N	NA	15400	164000	Normal	No	ASA + Phlebotomy
#54	M/37	18	49.7	Y	NO	8850	236000	Normal	No	ASA + Phlebotomy
#55	M/75	16.8	54.3	Y	YES	7900	210000	Normal	No	ASA + Phlebotomy
#56	M/51	15.7	55.2	N	NA	6020	238000	Normal	No	ASA
#57	M/62	15.6	49.6	N	NA	11100	178000	Normal	No	ASA + Phlebotomy
#58	M/56	15	45.1	Y	NO	63710	170000	Normal	No	NO
#59	M/52	15.7	49.6	N	NA	8490	238000	Normal	No	ASA + Phlebotomy
#60	M/68	17.8	49.4	N	NA	6400	213000	Normal	No	ASA
#61	M/42	16.6	48.6	Y	NO	4990	271000	Normal	No	ASA + Phlebotomy
#62	M/27	17.7	55.1	N	NA	9350	157000	Normal	No	NO
#63	M/59	18	57.3	N	NA	9280	189000	Normal	No	ASA + Phlebotomy
#64	M/23	17.6	55.7	Y	NO	5060	214000	Normal	No	ASA + Phlebotomy
#65	M/57	16.4	52.2	N	NA	5490	303000	Normal	No	ASA
#66	M/50	20.5	63	N	NA	6900	153000	Normal	No	ASA + Phlebotomy
#67	M/69	16	51.7	N	NA	6150	298000	Normal	No	NO
#68	M/52	16.7	47.8	N	NA	7100	214000	Normal	No	ASA
#69	M/50	18.3	52.7	N	NA	9200	273000	Normal	No	No
#70	M/20	17.2	54.5	N	NA	9460	189000	Normal	No	No
#71	M/36	16.5	48.6	N	NA	6610	242000	Normal	No	No
#72	F/58	16	51	N	NA	5890	213000	Normal	No	No
#73	M/54	18.2	55	N	NA	7440	129000	Normal	No	ASA
#74	M/51	16.3	48.3	N	NA	7520	246000	Normal	No	No
#75	M/35	15.9	48.5	N	NA	9300	249000	Normal	No	No
#76	M/47	17.4	53	Y	Yes	9700	379000	Normal	No	ASA + Phlebotomy
#77	M/55	18.5	56.5	N	NA	11200	280000	Normal	No	ASA + Phlebotomy
#78	M/50	16.7	49.1	N	NA	5500	232000	Normal	No	ASA
#79	M/69	19.2	57.9	N	NA	9400	235000	Normal	No	ASA + Phlebotomy
#80	M/26	17.2	48.4	N	NA	5520	211000	Normal	No	No
