# Supplementary material for: The genomic analysis brings a new piece to the molecular jigsaw of idiopathic erythrocytosis
Source: Exp Hematol Oncol. 2022 Aug 28;11:47. doi: 10.1186/s40164-022-00301-1 (PMC9420251; doi:10.1186/s40164-022-00301-1)
Supplement: Supplementary file 3 — Additional file 3: Table S2. Variants identified by NGS analysis in 44 erythrocytosis cases. [file 40164_2022_301_MOESM3_ESM.xlsx]

## Sheet: Foglio1
Supplementary Table 2. Variants identified by NGS analysis in 44 erythrocytosis cases.
VAF: variant allele frequency, MAF: minor allele frequency.
Case	Sex/Age	Gene	Locus	Genotype	Location	Protein	Function	VAF (%)	MAF	dbSNP	COSMIC	JAK2 GGCC_46/1	CALR rs1049481
#1	M/55	TET2	chr4:106196770	G/A	exon 11	p.Met1701Ile	missense	51.82	0.002	rs62623390	//	X	X (GG)
		ASXL1	chr20:31022625	G/A	exon 12	p.Gly704Arg	missense	48.12	//	rs151317625	//
#6	M/21	TET2	chr4:106196770	G/A	exon 11	p.Met1701Ile	missense	49.55	0.002	rs62623390	//	X	X (GG)
#8	M/48	DNMT3A	chr2:25469934	AGATG	exon 9	p.Tyr370fs	frameshiftInsertion	8.2	//	//	//	X	X (GG)
		JAK2	chr9:5123108	A/G	exon 23	p.Lys1055Arg	missense	47.58	//	rs1349849518	4384410
#9	M/59	DNMT3A	chr2:25463181	C/A	exon 19	p.Arg771Leu	missense	12	//	rs757823678	87009	X	X (GG)
#14	M/56	RUNX1	chr21:36259324	A/G	exon 4	p.Leu56Ser	missense	39.13	0.01	rs111527738	5762934	X	X (GT)
#15	M/47	DNMT3A	chr2:25458584	T/G	exon 22	p.Glu863Asp	missense	34	//	//	5944887	X	X (GT)
		ANKRD26	chr10:27389167	G/A	exon 1	p.Pro30Leu	missense	56.11	//	rs780741494	//
#25	M/49	DNMT3A	chr2:25470584	C/G	exon 8	p.Trp297Ser	missense	3.75	//	//	//	X	X (GG)
#26	F/56	KIT	chr4:55593431	G/A	exon 10	p.Val530Ile	missense	7.65	0.001	rs72550822	1155	X
#31	M/63	JAK2	chr9:5126343	G/A	exon 24	p.Arg1063His	missense	50.65	0.002	rs41316003	6495318	X	X (GT)
#33	M/72	TET2	chr4:106196819	G/T	exon 11	p.Val1718Leu	missense	50.15	0.001	rs142312318	41742	X	X (GT)
		ASXL1	chr20:31022938	C/A	exon 12	p.Pro808His	missense	51.18	//	rs141610022	2889277
#48	M/50	RUNX1	chr21:36259331	C/T	exon 4	p.Glu54Lys	missense	3.54	//	//	6930365	X
#53	M/60	ASXL1	chr20:31023821	G/T	exon 12	p.Glu1102Asp	missense	50.78	0.005	rs139115934	36205	X
#54	M/37	ASXL1	chr20:31024302	C/G	exon 12	p.Pro1263Ala	missense	48.32	//	//	//	X	X (GT)
#59	M/52	KIT	chr4:55593431	G/A	exon 10	p.Val530Ile	missense	48.5	0.001	rs72550822	1155	X
		ASXL1	chr20:31024874	C/A	exon 12	p.Ser1453Arg	missense	51.9	//		//
#61	M/42	TET2	chr4:106196770	G/A	exon 11	p.Met1701Ile	missense	49.3	0.002	rs62623390	//	X	X (GT)
#63	M/59	TET2	chr4:106196770	G/A	exon 11	p.Met1701Ile	missense	47.42	0.002	rs62623390	//	X	X (GT)
#66	M/50	ASXL1	chr20:31023821	G/T	exon 12	p.Glu1102Asp	missense	50.4	0.005	rs139115934	36205	X	X (GT)
